# Supplementary material for: Barriers and facilitators of access to maternity care for African-born women living in Australia: a meta-synthesis of qualitative evidence
Source: Syst Rev. 2024 Aug 9;13:215. doi: 10.1186/s13643-024-02628-8 (PMC11312702; doi:10.1186/s13643-024-02628-8)
Supplement: Supplementary file 3 — Additional file 3: Data extraction format [file 13643_2024_2628_MOESM3_ESM.xlsx]

## Sheet: Data extraction
Covidence #	Study ID	ID	Reviewer Name	Author and year	Title of the study	State where the study was conducted	Aims of study	Participants' country	Study design	Sample size	Sampling technique	Method of recruitment	Data collection method	Data collection period	Data analysis method	Relevant findings		Authors' conclusion	Reviewer's comments
																Barriers	Facilitators
